# Supplementary material for: Placental Insufficiency in Fetuses That Slow in Growth but Are Born Appropriate for Gestational Age: A Prospective Longitudinal Study
Source: PLoS One. 2016 Jan 5;11(1):e0142788. doi: 10.1371/journal.pone.0142788 (PMC4701438; doi:10.1371/journal.pone.0142788)
Supplement: S1 Dataset — (XLS) [file pone.0142788.s001.xls]

## Sheet: Sheet1
Para	Mother's Height	Mother's Weight	28wk centile	36 wk centile	change 28-36	BW centile	change 28-birth	op delivery compromise	Induction	Mode of Delivery	MCA PI 28WKS	MCA PI 36WKS	pH
0	153cm	66kg	91	53	-38	67	-24	no	yes/no	NVB	1.96	1.49
0	180cm	80kg	46	15	-31	93	47	no	no	EL LUSCS	2.3	2.35	7.24
1	163cm	57.5	95	67	-28	65	-30	no	yes	NVB	1.97	1.78
1	164cm	60kg	63	38	-25	35	-28	no	no	EM LUSCS	2.05	1.47	7.25
0	170cm	63kg	77	52	-25	62	-15	no	no	NVB	2.31	2.17
0	163	60	82	61	-21	38	-44	yes	yes	EM LUSCS	2.04	1.67	7.27
0	172cm	63kg	59	40	-19	26	-33	yes	no	EM LUSCS	2.29	1.74	7.27
3	152cm	50.5kg	72	54	-18	53	-19	no	no	EL LUSCS	2.58	1.93	7.28
0	168cm	60kg	20	2	-18	17	-3	yes	yes	FORCEPS	2.09	1.72
1	166cm	62kg	91	74	-17	70	-21	yes	no	FORCEPS	2.31	1.56	7.18
0	167cm	62kg	65	50	-15	41	-24	yes	yes	VACUUM	2.38	1.72
0	161	65	57	43	-14	34	-23	yes	no	FORCEPS	1.99	1.3	7.2
0	163cm	63kg	70	57	-13	50	-20	yes	no	EM LUSCS	2.03	2	7.29
0	164	75	20	8	-12	21	1	no	yes	NVB	1.9	2.19	7.11
0	157cm	62kg	94	84	-10	36	-58	yes	no	VACUUM	2.44	1.72
0	173cm	61kg	90	80	-10	35	-55	no	no	NVB	2.46	1.27	7.25
1	157cm	58kg	72	63	-9	33	-39	no	yes	NVB	2	1.5	7.28
0	165cm	72	88	79	-9	49	-39	no	no	NVB	2.32	1.67
1	162cm	65kg	41	35	-6	51	10	no	yes	NVB	2.88	1.82	7.18
0	155cm	52kg	97	92	-5	62	-35	yes	no	FORCEPS	2.07	1.63	7.29
0	167cm	74kg	47	42	-5	46	-1	no	yes	NVB	2.48	1.52	7.27
2	159cm	75kg	86	83	-3	34	-52	no	yes	NVB	1.98	1.38
0	168cm	66.5kg	43	40	-3	36	-7	no	yes	NVB	2.1	1.69
0	154cm	52kg	36	34	-2	17	-19	no	yes	NVB	2.82	1.67
2	170cm	90kg	78	76	-2	90	12	no	yes	NVB	2.08	2.5	7.23
0	156cm	60.5kg	21	20	-1	38	17	no	no	NVB	2.02	1.9	7.23
0	170cm	87kg	99	99	0	63	-36	yes	yes	FORCEPS	2.2	1.48	7.15
0	169cm	54kg	99	99	0	93	-6	yes	no	EM LUSCS	2.37	1.66	7.41
0	162cm	60kg	73	74	1	56	-17	no	yes	NVB	2.62	1.55	7.22
0	149cm	52kg	96	98	2	89	-7	yes	yes	FORCEPS	2.87	1.95	7.22
0	154cm	43kg	94	100	6	40	-54	no	yes	NVB	2.15	1.54	7.15
0	166cm	72.5kg	74	82	8	55	-19	no	no	NVB	2.34	2.06	7.1
0	165cm	63kg	36	46	10	75	39	no	yes	NVB	2.28	1.97	7.24
1	155	56	33	45	12	19	-14	no	no	NVB	2.21	1.49
0	157	58	47	59	12	50	3	no	no	NVB	N	1.56
1	148cm	42kg	68	81	13	61	-7	no	no	NVB	2.31	1.42	7.21
0	160cm	60kg	80	99	19	92	12	no	no	EL LUSCS	2.15	1.94
1	182cm	91kg	70	90	20	94	24	no	no	NVB	2.29	1.65	7.32
0	170	77kg	67	93	26	66	-1	no	no	FORCEPS	2.14	1.76	7.32
3	156cm	59kg	65	95	30	89	24	no	no	NVB	2.93	2.3
1	178cm	63kg	56	86	30	92	36	no	no	NVB	2.15	1.71
1	164cm	71.5kg	40	71	31	17	-23	no	no	NVB		1.58	7.29
0	152cm	64kg	66	97	31	79	13	no	yes	NVB	2.23	2.13
1	158cm	40kg	61	96	35	55	-6	no	no	NVB	2.95	2.35
1	164cm	87kg	19	56	37	12	-7	no	no	NVB	2.58	2.14	7.31
1	166cm	57kg	52	89	37	49	-3	no	no	EL LUSCS	2.9	2.96	7.2
1	158	48	32	74	42	44	12	no	no	EL LUSCS	2.19	2.15
0	167cm	84.2kg	48	96	48	74	26	no	no	FORCEPS	1.86	1.89
